# Supplementary material for: The Daily Mile as a public health intervention: a rapid ethnographic assessment of uptake and implementation in South London, UK
Source: BMC Public Health. 2019 Aug 27;19:1167. doi: 10.1186/s12889-019-7511-9 (PMC6712825; doi:10.1186/s12889-019-7511-9)
Supplement: Supplementary file 1 — Semi-structured interview and focus group schedules. (ZIP 69 kb) [file 12889_2019_7511_MOESM1_ESM.zip]

Archive with 4 entries (4 files):
- Focus Group Schedule_Parents and CarersR4.docx
- Focus Group_Interview Schedule_ChildrenR4.docx
- Interview Schedule_Public Health StrategistsR4.docx
- Interview Schedule_Teachers R4.docx
